# Supplementary material for: Fundamentals of genomic epidemiology, lessons learned from the coronavirus disease 2019 (COVID-19) pandemic, and new directions
Source: Antimicrob Steward Healthc Epidemiol. 2021 Dec 7;1(1):e60. doi: 10.1017/ash.2021.222 (PMC9495640; doi:10.1017/ash.2021.222)
Supplement: Supplementary file 1 [file S2732494X21002229sup001.xlsx]

## Sheet: Sheet1
Supplementary Table 1. Information and references regarding the timeline of advances in sequencing technologies and genomic epidemiology from 2002 - September 2021 (Figure 2).
Year	Advances in Genomic Epidemiology	Citation	Advances in Sequencing Technologies	Citation
2003	The complete genome sequence of SARS-CoV is presented, along with sequence analysis and phylogenetic characterization.	Rota, P. A., et al. Science 300.5624 (2003): 1394. doi: 10.1126/science.1085952) Marra, A., et al. Science 300.5624 (2003): 1399-1404. doi:10.1126/science.1085953	The first finished reference sequence of the human genome is completed in April 2003, completing the major milestone of the Human Genome Project.	https://www.genome.gov/11006929/2003-release-international-consortium-completes-hgp
	SARS-CoV tranmission paths traced and putative origins of infetions identified by comparitive analysis of 14 SARS-CoV genomes.	Ruan, Y., et al. The Lancet 361.9371 (2003): 1779-1785. doi:10.1016/s0140-6736(03)13414-9
2005			First publiction of a genome sequenced by Next Generation Sequencing (NGS), commercialized by the 454 Life Sciences system.	Margulies, M., et al. Nature 441.7089 (2006): 120-120. doi: 10.1038/nature03959
2006			Solexa (Illumina) next generation sequencer is released, Genome Analyzer.	https://www.illumina.com/science/technology/next-generation-sequencing/illumina-sequencing-history.html
2007	The first phylogenetic map produced, integrating genomic and geographic data from Avian Influenza (H5N1)	Janies, D., et al. Systematic Biology 56, no. 2 (2007): 321-329. doi: 10.1080/10635150701266848
2008	GISAID platform launched	Elbe, S., & Buckland‐Merrett, G. Global challenges 1.1 (2017): 33-46. doi:10.1002/gch2.1018	The first NGS Human Genome is produced, at a cost of 1,000,000 USD.	Wheeler, D. A., et al. Nature 452.7189 (2008): 872-876. doi: 10.1038/nature06884
2011	Supramap Project launched to link genomic and geographic information about infectious diseases.	Janies, D. A., et al. Cladistics 27.1 (2011): 61-66. doi: 10.1111/j.1096-0031.2010.00314.x.	The first single-molecule real-time (SMRT) sequencer produced by PacBio, an NGS long-read sequencing platform.	Amarasinghe, S. L.,et al. Genome biology 21.1 (2020): 1-16. doi: 10.1186/s13059-020-1935-5
2014			HiSeq X Ten system allows for whole human genome sequencing for a cost of 1,000 USD.	https://www.illumina.com/systems/sequencing-platforms/hiseq-x.html
			MinION portable nanopore sequencer released.	https://nanoporetech.com/about-us/history
2016	Microreact, visuaization webtool for projects in genomic epidemiology, released	Argimón, S., e al. Microbial genomics 2.11 (2016). doi: 10.1099/mgen.0.000093
2017			Illumina NovaSeq series claims to sequence human genome in 1 hour.	Lightbody, G. et al.,Briefings in bioinformatics, 20(5), 1795-1811. doi: 10.1093/bib/bby051
2018	MicrobeTrace released to visualize and examine transmission of infectious diseases	Campbell, E.M., et al.PLoS Computational Biology 17.9 (2021): e1009300. doi: 10.1371/journal.pcbi.1009300
	Nexstrain, real-time pathogen evolution database launched	Hadfield, J., et al. 2018 Bioinformatics, 34(23), 4121-4123. doiI: 10.1093/bioinformatics/bty407
2019			PrometION 24 and 48, a new high-throughput low-cost platform, released.	https://nanoporetech.com/about-us/news/promethion-24-and-promethion-48-now-available
2020	JHU Dasboard COVID release	https://coronavirus.jhu.edu/about	Illumina release of NovaSeq 6000 can sequence the human genome at a cost of 600 USD	https://www.illumina.com/company/news-center/press-releases/2020/9c48adf5-5b78-4e18-8116-3c7c8b3ad79f.html
	2019-nCoV screening method by 2019-nCoV RT-PCR assay established	Corman, V. M., et al. Eurosurveillance 25.3: 2000045. doi: 10.2807/1560-7917.ES.2020.25.3.2000045
	Covid Symptom Tracker implemented for real-time epidemiological tracing	Drew, D. A., et al. Science. doi: 10.1126/science.abc0473
2021	Usher (Ultrafast Sample placement on Existing tRee) provides real-time phlyogenetic analysis of viral genomes.	Turakhia, Y., et al. Nature Genetics 53.6 (2021): 809-816. doi: 10.1038/s41588-021-00862-7
